# Supplementary material for: Immune System-Related Plasma Pathogenic Extracellular Vesicle Subpopulations Predict Osteoarthritis Progression
Source: Int J Mol Sci. 2024 Nov 21;25(23):12504. doi: 10.3390/ijms252312504 (PMC11641473; doi:10.3390/ijms252312504)
Supplement: Supplementary file 1 [file ijms-25-12504-s001.zip]

Archive with 2 entries (2 files):
- Supplementary Figures-11192024.pdf
- Table S1.xlsx
