# Supplementary material for: Immune System-Related Plasma Pathogenic Extracellular Vesicle Subpopulations Predict Osteoarthritis Progression
Source: Int J Mol Sci. 2024 Nov 21;25(23):12504. doi: 10.3390/ijms252312504 (PMC11641473; doi:10.3390/ijms252312504)
Supplement: Supplementary file 1 [file ijms-25-12504-s001.zip › Table S1.xlsx]

## Sheet: S-1
Table S1. Significantly correlated peptides between plasma EVs and SF EVs (ranking by Spearman r values of plasma EV and SF EV correlations, largest to smallest).
Peptide Name	Gene Name	Protein Name	Peptide Sequence	Accession #	SPC	Correlations
						Plasma EVs vs. SF EVs
						R Value	P Value
DSP__13	DSP	Desmoplakin	LTVDSAIAR	P15924	0	0.999725	0.000275075
REG3A__1	REG3A	Regenerating islet-derived protein 3-alpha	NPSTISSPGHCASLSR	Q06141	0	0.998393	0.00160746
IGLV2_8__3	IGLV2_8	Immunoglobulin lambda variable 2-8	LMIYEVSKRPSGVPDRFSGSK	P01709	0	0.997608	0.00239151
IGHV1_8__2ox	IGHV1	Immunoglobulin heavy variable 1-8	NTSISTAYMELSSLR	P0DP01	0	0.995812	6.79378e-15
ITIH1__37ox	ITIH1	Inter-alpha-trypsin inhibitor heavy chain H1	TMEQFTIHLTVNPQSK	P19827	0	0.995777	6.35061e-16
APOC2__2	APOC2	Apolipoprotein C-II	STAAMSTYTGIFTDQVLSVLKGEE	P02655	0	0.994037	0.00596279
IGHM__9	IGHM	Immunoglobulin heavy constant mu	ESDWLGQSMFTCR	P01871	1	0.993951	0.006049
IGHM__9ox	IGHM	Immunoglobulin heavy constant mu	ESDWLGQSMFTCR	P01871	1	0.993787	0.00621316
KRT10__39	KRT10	Keratin, type I cytoskeletal 10	SSSSGSVGESSSKGPRY	P13645	0	0.993474	0.000632257
APOC1__3	APOC1	Apolipoprotein C-I	EWFSETFQK	P02654	0	0.993467	0.00653305
SPTB__12	SPTB	Spectrin beta chain, erythrocytic	QLMDEKPQFTALVSQK	P11277	1	0.993457	0.00654307
CTSD__3	CTSD	Cathepsin D	VSTLPAITLK	P07339	0	0.991232	0.00876843
IGHG4__7ox	IGHG4	Immunoglobulin heavy constant gamma 4	GQPREPQVYTLPPSQEEMTK	P01861	0	0.990285	2.27585e-06
FGA__25	FGA	Fibrinogen alpha chain	GDFSSANNR	P02671	1	0.988874	0.0111263
IGLV2_18__2ox	IGLV2_19	Immunoglobulin lambda variable 2-18	LMIYEVSNRPSGVPDRFSGSK	A0A075B6J9	0	0.986355	0.0136454
CD163__14	CD163	Scavenger receptor cysteine-rich type 1 protein M130	QLGCGSALK	Q86VB7	4	0.98579	0.00202906
IGHV3_15__5ox	IGHV3_15	Immunoglobulin heavy variable 3-15	LSCAASGFTFSNAWMSWVR	A0A0B4J1V0	0	0.98512	5.14618e-05
IGHG4__1	IGHG4	Immunoglobulin heavy constant gamma 4	AKGQPREPQVYTLPPSQEEMTK	P01861	0	0.983301	0.000415937
MMRN1__5	MMRN1	Multimerin-1	NEVQGRDDALER	Q13201	0	0.980867	9.62603e-05
GC__27	GC	Vitamin D-binding protein	LPDATPTELAK	P02774	0	0.979977	0.0200226
APOB__416	APOB	Apolipoprotein B-100	YKAEKSHDELPR	P04114	0	0.978749	0.0212508
ITIH4__49	ITIH4	Inter-alpha-trypsin inhibitor heavy chain H4	VTIGLLFWDGRGEGLR	Q14624	0	0.978646	0.0213536
MBL2__1	MBL2	Mannose-binding protein C	ALQTEMAR	P11226	1	0.976536	0.000819367
FN1__152	FN1	Fibronectin	TSYRIGDTWSK	P02751	0	0.975868	0.0241319
KRT16__20	KRT16	Keratin, type I cytoskeletal 16	TRLEQEIATYRR	P08779	0	0.972221	0.00553467
IGHA1__14	IGHA1	Immunoglobulin heavy constant alpha 1	QEPSQGTTTFAVTSILRVAAEDWKK	P01876	0	0.971739	5.52412e-05
ANXA1__7	ANXA1	Annexin A1	GGPGSAVSPYPTFNPSSDVAALHK	P04083	1	0.970129	3.35984e-06
PCYOX1__3	PCYOX1	Prenylcysteine oxidase 1	KPWLAYPHYKPPEK	Q9UHG3	0	0.96991	1.51099e-05
ACTN4__4	ACTN	Alpha-actinin-4	HRDYETATLSDIK	O43707	0	0.969282	0.0307183
KRT17__1	KRT17	Keratin, type I cytoskeletal 17	ATMQNLNDR	Q04695	0	0.968731	0.0312692
IGA2HC__7		Immunoglobulin alpha-2 heavy chain	GGTTYYADSVK	P0DOX2	NA	0.968701	4.04269e-06
CAMP__3	CAMP	Cathelicidin antimicrobial peptide	GSFDISCDKDNKR	P49913	0	0.968512	0.0314879
IGHV1_8__2	IGHV1	Immunoglobulin heavy variable 1-8	NTSISTAYMELSSLR	P0DP01	0	0.967411	8.4424e-05
IGHV3_7__13	IGHV3_7	Immunoglobulin heavy variable 3-7	YYVDSVKGR	P01780	0	0.966449	9.20601e-05
IGKV1_13__3	IGKV1_13	Immunoglobulin kappa variable 1-13	LLIYDASSLESGVPSR	P0DP09	0	0.965652	5.50608e-09
IGHD__1	IGHD	Immunoglobulin heavy constant delta	STTFWAWSVLR	P01880	1	0.961889	0.0381108
COL6A3__16	COL6A3	Collagen alpha-3(VI) chain	IASNSATAFR	P12111	0	0.960305	0.0396946
IGLC6__1	IGLC6	Immunoglobulin lambda constant 6	SYSCQVTHEGSTVEKTVAPAECS	P0CF74	0	0.958886	2.34281e-07
EFEMP1__2ox	EFEMP1	EGF-containing fibulin-like extracellular matrix protein 1	CVCPVSNAMCR	Q12805	0	0.955117	0.0113374
IGFBP2__3	IGFBP2	Insulin-like growth factor-binding protein 2	TPCQQELDQVLER	P18065	0	0.953066	0.000893646
ADIPOQ__2	ADIPOQ	Adiponectin	GDIGETGVPGAEGPR	Q15848	1	0.951111	0.0128808
TNXB__6	TNXB	Tenascin-X	DRDGQPQVVPVEGPQR	P22105	0	0.947469	0.00406677
POSTN__32	POSTN	Periostin	TAVCIENSCMEK	Q15063	0	0.942921	0.00144952
IGDHC__18		Immunoglobulin delta heavy chain	TPECPSHTQPLGVYLLTPAVQDLWLR	P0DOX3	NA	0.940818	0.000495493
LAMB1__4	LAMB1	Laminin subunit beta-1	VTADMVK	P07942	0	0.936157	0.000619789
IGHG4__21ox	IGHG4	Immunoglobulin heavy constant gamma 4	YGPPCPSCPAPEFLGGPSVFLFPPKPKDTLMISR	P01861	0	0.93585	0.00604092
ACLY__1	ACLY	ATP-citrate synthase	FGGALDAAAK	P53396	0	0.933093	9.43062e-06
MASP1__12	MASP1	Mannan-binding lectin serine protease 1	YGVYSYIHHNKDWIQR	P48740	0	0.924912	0.00824558
COL1A2__9	COL1A2	Collagen alpha-2(I) chain	LSHPEWSSGYYWIDPNQGCTMDAIK	P08123	0	0.924038	0.0248437
IGLV9_49__2	IGLV9_49	Immunoglobulin lambda variable 9-49	GDGIPDRFSVLGSGLNR	A0A0B4J1Y8	0	0.919124	2.37618e-05
FGA__86	FGA	Fibrinogen alpha chain	SYKMADEAGSEADHEGTHSTKR	P02671	1	0.919087	0.0272911
PRG4__13	PRG4	Proteoglycan 4	ETSLTVNKETTVETK	Q92954	0	0.918353	0.00972711
DSC3	DSC3	Desmocollin-3	IPIEDKDLINTANWR	Q14574	3	0.917846	0.000180309
ARPC1B__1	ARPC1B	Actin-related protein 2/3 complex subunit 1B	EVEERPAPTPWGSK	O15143	0	0.89913	0.03787
KRT6B__11	KRT6B	Keratin, type II cytoskeletal 6B	TAAENEFVTLKK	P04259	0	0.898007	7.30811e-05
IGLV3_27__5	IGLV3_27	Immunoglobulin lambda variable 3-27	WFQQKPGQAPVLVIYKDSERPSGIPER	P01718	0	0.89611	0.00258937
GPLD1__9	GPLD1	Phosphatidylinositol-glycan-specific phospholipase D	ILEGFQPSGR	P80108	0	0.895296	0.0400258
IGHG4__3ox	IGHG4	Immunoglobulin heavy constant gamma 4	EPQVYTLPPSQEEMTKNQVSLTCLVK	P01861	0	0.885533	0.0014913
FGA__56ox	FGA	Fibrinogen alpha chain	MKGLIDEVNQDFTNRINK	P02671	1	0.883334	6.25956e-05
FN1__114ox.1	FN1	Fibronectin	QGENGQMMSCTCLGNGKGEFK	P02751	0	0.880971	0.0484063
IGLC7__1	IGLC7	Immunoglobulin lambda constant 7	ADGSPVKVGVETTKPSK	A0M8Q6	0	0.879023	0.000166009
CFH__61	CFH	Complement factor H	IPCSQPPQIEHGTINSSR	P08603	0	0.875495	8.89284e-06
IGHV5_10_1__1ox	IGHV5_10_1	Immunoglobulin heavy variable 5-10-1	GLEWMGR	A0A0J9YXX1	0	0.874882	9.18829e-06
SNED1__6	SNED1	Sushi, nidogen and EGF-like domain-containing protein 1	GYSLSAPSR	Q8TER0	0	0.866292	0.0116683
APOB__52	APOB	Apolipoprotein B-100	EFNLQNMGLPDFHIPENLFLK	P04114	0	0.864228	0.0121098
ATRN__3	ATRN	Attractin	CTWLIEGQPNR	O75882	4	0.862738	0.0269681
KRT16__4	KRT16	Keratin, type I cytoskeletal 16	ASLENSLEETKGR	P08779	0	0.862261	7.27903e-05
C4A__9	C4A	Complement C4-A	AEMADQASAWLTR	P0C0L4	0	0.855401	0.00160036
F5__18	F5	Coagulation factor V	LSEGASYLDHTFPAEK	P12259	0	0.854361	0.0143514
LPA__11	LPA	Apolipoprotein(a)	LFLEPTQADIALLK	P08519	0	0.847619	0.033061
APOC1__5	APOC1	Apolipoprotein C-I	LKEFGNTLEDKAR	P02654	0	0.83943	0.00465097
IGLV4_69__4	IGLV4_69	Immunoglobulin lambda variable 4-69	LNSDGSHSKGDGIPDRFSGSSSGAER	A0A075B6H9	0	0.838867	9.28276e-05
A2M__7	A2M	Alpha-2-macroglobulin	AIGYLNTGYQRQLNYKHYDGSYSTFGER	P01023	0	0.838442	0.00126266
FGA__3ox	FGA	Fibrinogen alpha chain	AQLVDMKR	P02671	1	0.838194	0.0185019
IGHV3_7__12	IGHV3_7	Immunoglobulin heavy variable 3-7	YYVDSVK	P01780	0	0.837276	5.20801e-05
IGHV3_74__7	IGHV3_74	Immunoglobulin heavy variable 3-74	LSCAASGFTFSSYWMHWVRQAPGKGLVWVSR	A0A0B4J1X5	0	0.836902	0.00131463
DEFA1__3	DEFA1	Neutrophil defensin 1	RYGTCIYQGR	P59665	0	0.835311	0.0193056
IGHG4__2ox	IGHG4	Immunoglobulin heavy constant gamma 4	EPQVYTLPPSQEEMTK	P01861	0	0.832461	0.00041352
CRP__6	CRP	C-reactive protein	RQDNEILIFWSK	P02741	0	0.829247	0.00301003
IGLC7__4	IGLC7	Immunoglobulin lambda constant 7	VTHEGSTVEKTVAPAECS	A0M8Q6	0	0.827903	0.000256058
APOB__211	APOB	Apolipoprotein B-100	LKSFDYHQFVDETNDKIR	P04114	0	0.826596	0.00600707
LPA__16	LPA	Apolipoprotein(a)	NPDAVAAPYCYTR	P08519	0	0.826347	7.96047e-05
IGHV3_74__9	IGHV3_74	Immunoglobulin heavy variable 3-74	QAPGKGLVWVSR	A0A0B4J1X5	0	0.821769	0.0123298
JUP__1	JUP	Junction plakoglobin	EGLLAIFK	P14923	0	0.820411	9.90465e-05
LPA__14ox	LPA	Apolipoprotein(a)	NPDAEIRPWCYTMDPSVR	P08519	0	0.815519	0.00402958
AMBP__25	AMBP	Protein AMBP	VVAQGVGIPEDSIFTMADR	P02760	1	0.815186	0.00741961
AHNAK2__3	AHNAK2	Protein AHNAK2	SSTDILR	Q8IVF2	0	0.80691	0.00048666
LPA__27	LPA	Apolipoprotein(a)	TCQSWSSMTPHR	P08519	0	0.806323	0.0156264
FGB__35ox.1	FGB	Fibrinogen beta chain	MGPTELLIEMEDWKGDKVK	P02675	1	0.801641	0.000982741
IGHV5_10_1__3	IGHV5_10_1	Immunoglobulin heavy variable 5-10-1	QMPGKGLEWMGR	A0A0J9YXX1	0	0.80152	0.0167531
LCN1__8ox	LCN1	Lipocalin-1	VTMLISGR	P31025	0	0.801445	0.0167711
APOC4__6	APOC4	Apolipoprotein C-IV	GFMQTYYDDHLRDLGPLTK	P55056	0	0.800979	0.00535673
LPA__7	LPA	Apolipoprotein(a)	GTYSTTVTGR	P08519	0	0.8	0.00311043
C3__210	C3	Complement C3	VSHSEDDCLAFKVHQYFNVELIQPGAVK	P01024	0	0.796217	0.000655983
MYH9__6	MYH9	Myosin-9	QTLENERGELANEVK	P35579	1	0.795031	0.010437
KRT2__17	KRT2	Keratin, type II cytoskeletal 2 epidermal	LNDLEEALQQAKEDLAR	P35908	0	0.793471	0.0331957
APOA1__17	APOA1	Apolipoprotein A-I	EQLGPVTQEFWDNLEK	P02647	1	0.790767	0.002196
IGLV2_18__2	IGLV2_18	Immunoglobulin lambda variable 2-18	LMIYEVSNRPSGVPDRFSGSK	A0A075B6J9	0	0.787804	0.00680505
KRT6B__9	KRT6B	Keratin, type II cytoskeletal 6B	SRAEAESWYQTK	P04259	0	0.783857	0.0213288
LPA__30	LPA	Apolipoprotein(a)	TPENYPNAGLTR	P08519	0	0.776363	0.00827147
APOB__410ox	APOB	Apolipoprotein B-100	YEVDQQIQVLMDK	P04114	0	0.770058	0.0428343
NID1__2	NID1	Nidogen-1	SNGAYNIFANDRESVENLAK	P14543	0	0.768323	0.0155787
KRT16__1	KRT16	Keratin, type I cytoskeletal 16	ALEEANADLEVK	P08779	0	0.765406	0.00142054
IGHG3__11	IGHG3	Immunoglobulin heavy constant gamma 3	TKPREEQYNSTFR	P01860	0	0.765189	0.00373135
MACF1__1ox	MACF1	Microtubule-actin cross-linking factor 1, isoforms 1/2/3/5	MDHVYGLSTVYLNK	Q9UPN3	0	0.765189	0.00373135
APOC3__1	APOC3	Apolipoprotein C-III	DALSSVQESQVAQQAR	P02656	0	0.764342	0.000565173
CFHR5__1	CFHR5	Complement factor H-related protein 5	AICQEGKFEYPICE	Q9BXR6	0	0.764123	0.0100738
ACTB__6	ACTB	Actin, cytoplasmic 1	DSYVGDEAQSK	P60709	0	0.762275	0.0169401
IGKV1_13__2	IGKV1_13	Immunoglobulin kappa variable 1-13	ASQGISSALAWYQQKPGKAPK	P0DP09	0	0.757631	0.0294372
DSP__2	DSP	Desmoplakin	AIKEKEYEIER	P15924	0	0.756118	0.00110811
KRT14__2	KRT14	Keratin, type I cytoskeletal 14	ADLEMQIESLKEELAYLKK	P02533	0	0.754437	0.0188194
IGHV5_10_1__1	IGHV5_10_1	Immunoglobulin heavy variable 5-10-1	GLEWMGR	A0A0J9YXX1	0	0.745808	0.000909774
ALB__139	ALB	Serum albumin	RHPEYAVSVLLR	P02769	NA	0.744706	0.0213388
IGHG4__11	IGHG4	Immunoglobulin heavy constant gamma 4	TKPREEQFNSTYR	P01861	0	0.74426	0.00550277
IGLC3__8	IGLC3	Immunoglobulin lambda constant 3	ATLVCLISDFYPGAVTVAWKADSSPVK	P0DOY3	0	0.740854	0.0354904
APOC3__8	APOC3	Apolipoprotein C-III	GWVTDGFSSLKDYWSTVKDK	P02656	0	0.732513	0.00288715
KRT14__1	KRT14	Keratin, type I cytoskeletal 14	ADLEMQIESLKEELAYLK	P02533	0	0.731783	0.0250158
LPA__14	LPA	Apolipoprotein(a)	NPDAEIRPWCYTMDPSVR	P08519	0	0.727769	0.0111222
IGG1HC__19		Immunoglobulin gamma-1 heavy chain	GQPREPQVYTLPPSRDELTK	P01857	NA	0.726178	0.00327248
LPA__34	LPA	Apolipoprotein(a)	TTEYYPNGGLTR	P08519	0	0.72433	0.042142
LPA__5	LPA	Apolipoprotein(a)	GTFSTTVTGR	P08519	0	0.723056	0.0181311
IGG1HC__6		Immunoglobulin gamma-1 heavy chain	DELTKNQVSLTCLVK	P01857	NA	0.722134	0.00531168
ADAMTSL4__4	ADAMTSL4	ADAMTS-like protein 4	VQDGTLCQPGAPDICVAGR	Q6UY14	0	0.721103	0.0283512
APOB__319	APOB	Apolipoprotein B-100	SFDYHQFVDETNDKIREVTQR	P04114	0	0.718349	0.00255543
JUP__11	JUP	Junction plakoglobin	SGGIPALVR	P14923	0	0.716989	0.0297098
DSP__23	DSP	Desmoplakin	TIQDKNKEIER	P15924	0	0.715879	0.00398423
APOC1__1	APOC1	Apolipoprotein C-I	EFGNTLEDK	P02654	0	0.714646	0.0134619
IGHG4__2	IGHG4	Immunoglobulin heavy constant gamma 4	EPQVYTLPPSQEEMTK	P01861	0	0.712527	0.00195201
C1R__38ox	C1R	Complement C1r subcomponent	YTTTMGVNTYK	P00736	0	0.70877	0.00454259
IGKC__2	IGKC	Immunoglobulin kappa constant	RTVAAPSVFIFPPSDEQLKSGTASVVCLLNNFYPR	P01834	0	0.702798	0.0107986
LPA__32	LPA	Apolipoprotein(a)	TPEYYPNAGLIMNYCR	P08519	0	0.70115	0.035336
IGKLC__3		Immunoglobulin kappa light chain	ASQSINTWLAWYQQKPGK	P0DOX7	NA	0.700256	0.00528982
KRT5__19	KRT5	Keratin, type II cytoskeletal 5	VLDTKWTLLQEQGTK	P13647	0	0.696855	0.00388998
CFH__62	CFH	Complement factor H	ISEENETTCYMGK	P08603	0	0.696556	0.00391185
DSP__26	DSP	Desmoplakin	YIELLTR	P15924	0	0.696246	0.0253126
APOC3__10	APOC3	Apolipoprotein C-III	TAKDALSSVQESQVAQQAR	P02656	0	0.692188	0.00296501
TTN__4	TTN	Titin	LILTEGK	Q8WZ42	0	0.690341	0.0395469
APOC4__3	APOC4	Apolipoprotein C-IV	DGWQWFWSPSTFR	P55056	0	0.685052	0.0417199
IGHV3_48	IGHV3	Immunoglobulin heavy variable 3-48	LSCAASGFTFSSYEMNWVR	P01763	0	0.681753	0.0102728
POSTN__7	POSTN	Periostin	DQGPNVCALQQILGTKK	Q15063	0	0.669958	0.024105
APOC3__6	APOC3	Apolipoprotein C-III	GWVTDGFSSLK	P02656	0	0.669841	0.00452844
C8A__31	C8A	Complement component C8 alpha chain	SLKYNPVVIDFEMQPIHEVLR	P07357	0	0.664554	0.0257051
C3__233	C3	Complement C3	YYTYLIMNKGR	P01024	0	0.664278	0.0361689
CSN1S1__1	CSN1S1	Alpha-S1-casein	EDVPSERYLGYLEQLLR	P02662	NA	0.661023	0.0267904
ACLY__2	ACLY	ATP-citrate synthase	IGNTGGMLDNILASK	P53396	0	0.656448	0.0148088
IQGAP1__9	IQGAP1	Ras GTPase-activating-like protein IQGAP1	NGVYLAK	P46940	0	0.654988	0.0287192
APOC3__5	APOC3	Apolipoprotein C-III	DYWSTVKDKFSEFWDLDPEVRPTSAVAA	P02656	0	0.65301	0.0213171
APOC2__4	APOC2	Apolipoprotein C-II	TYLPAVDEK	P02655	0	0.652173	0.00618279
IGLV5_37__2	IGLV5_37	Immunoglobulin lambda variable 5-37	YLLYYYSDSDKGQGSGVPSR	A0A075B6J1	0	0.648878	0.0307701
CPB2__11	CPB2	Carboxypeptidase B2	SKDHEELSLVASEAVR	Q96IY4	0	0.644912	0.00698855
IGG1HC__11		Immunoglobulin gamma-1 heavy chain	EPQVYTLPPSRDELTK	P01857	NA	0.64428	0.00706243
KRT1__21	KRT1	Keratin, type II cytoskeletal 1	LLRDYQELMNTK	P04264	0	0.641981	0.00733656
FGB__23	FGB	Fibrinogen beta chain	HQLYIDETVNSNIPTNLR	P02675	1	0.639719	0.0250763
KRT17__5	KRT17	Keratin, type I cytoskeletal 17	QFTSSSSIK	Q04695	0	0.639378	0.00765702
APOD__7ox	APOD	Apolipoprotein D	MTVTDQVNCPK	P05090	0	0.637897	0.00784427
KRT1__23	KRT1	Keratin, type II cytoskeletal 1	LNDLEDALQQAKEDLAR	P04264	0	0.634997	0.0146922
HPR__8	HPR	Haptoglobin-related protein	VGYVSGWGQSDNFKLTDHLK	P00739	0	0.6341	0.0489626
IGHG4__4	IGHG4	Immunoglobulin heavy constant gamma 4	GFYPSDIAVEWESNGQPENNYKTTPPVLDSDGSFFLYSR	P01861	0	0.633643	0.0269461
KRT16__19	KRT16	Keratin, type I cytoskeletal 16	TRLEQEIATYR	P08779	0	0.633268	0.0150499
KRT1__40	KRT1	Keratin, type II cytoskeletal 1	SGGGFSSGSAGIINYQR	P04264	0	0.631115	0.00874853
F5__26	F5	Coagulation factor V	SHEFHAINGMIYSLPGLK	P12259	0	0.630827	0.0278458
C3__10	C3	Complement C3	AFSDRNTLIIYLDKVSHSEDDCLAFK	P01024	0	0.626506	0.0124511
FGB__55ox	FGB	Fibrinogen beta chain	TMTIHNGMFFSTYDRDNDGWLTSDPRK	P02675	1	0.625313	0.0167811
IGHV4_4__2	IGHV4_4	Immunoglobulin heavy variable 4-4	SKNQFSLK	A0A075B6R2	0	0.618088	0.0184811
KRT6A__3	KRT6A	Keratin, type II cytoskeletal 6A	SGFSSVSVSR	P02538	0	0.617899	0.0140956
CFH__60	CFH	Complement factor H	IKHRTGDEITYQCR	P08603	0	0.617496	0.0108128
APOB__262ox	APOB	Apolipoprotein B-100	MTSNFPVDLSDYPK	P04114	0	0.616232	0.018938
FCGBP__33	FCGBP	IgGFc-binding protein	VTVNGVDMK	Q9Y6R7	0	0.60686	0.012677
APOC3__3	APOC3	Apolipoprotein C-III	DYWSTVK	P02656	0	0.606647	0.0127169
KRT1__21ox	KRT1	Keratin, type II cytoskeletal 1	LLRDYQELMNTK	P04264	0	0.604613	0.0131013
TTR__14	TTR	Transthyretin	YTIAALLSPYSYSTTAVVTNPK	P02766	0	0.604598	0.0220005
APOC4__1	APOC4	Apolipoprotein C-IV	AWFLESK	P55056	0	0.603995	0.0375382
KRT5__7	KRT5	Keratin, type II cytoskeletal 5	LRAEIDNVKK	P13647	0	0.601829	0.0136423
TLN1__6	TLN1	Talin-1	EVANSTANLVK	Q9Y490	1	0.6008	0.0298939
FGG__48	FGG	Fibrinogen gamma chain	TRWYSMK	P02679	1	0.600679	0.0231117
FGB__46	FGB	Fibrinogen beta chain	QGFGNVATNTDGKNYCGLPGEYWLGNDKISQLTR	P02675	1	0.600339	0.0139389
APOB__172	APOB	Apolipoprotein B-100	KKQHLFVK	P04114	0	0.595426	0.014953
APOC3__7	APOC3	Apolipoprotein C-III	GWVTDGFSSLKDYWSTVK	P02656	0	0.590508	0.0160247
APOB__216	APOB	Apolipoprotein B-100	LLKENLCLNLHK	P04114	0	0.590281	0.0262647
CLEC3B__4	CLEC3B	Tetranectin	GGTLGTPQTGSENDALYEYLR	P05452	0	0.585796	0.0453455
A2M__136	A2M	Alpha-2-macroglobulin	VSNQTLSLFFTVLQDVPVR	P01023	0	0.584399	0.0359533
FGA__55ox	FGA	Fibrinogen alpha chain	MKGLIDEVNQDFTNR	P02671	1	0.579883	0.018544
KRT9__24	KRT9	Keratin, type I cytoskeletal 9	QFSSSYLSR	P35527	0	0.574551	0.0199188
POSTN__33	POSTN	Periostin	TTVLYECCPGYMR	Q15063	0	0.565735	0.0223634
FGA__6	FGA	Fibrinogen alpha chain	DNTYNRVSEDLR	P02671	1	0.564868	0.035317
PCYOX1__8	PCYOX1	Prenylcysteine oxidase 1	SDFYDIVLVATPLNR	Q9UHG3	0	0.563307	0.0450006
FGB__68ox	FGB	Fibrinogen beta chain	YYWGGQYTWDMAK	P02675	1	0.558942	0.0243998
FGB__35ox	FGB	Fibrinogen beta chain	MGPTELLIEMEDWKGDKVK	P02675	1	0.558905	0.0244112
KRT14__6	KRT14	Keratin, type I cytoskeletal 14	MSVEADINGLRR	P02533	0	0.545186	0.0437733
FGB__67	FGB	Fibrinogen beta chain	YQISVNKYR	P02675	1	0.543396	0.0362993
JCHAIN__4	JCHAIN	Immunoglobulin J chain	IIRSSEDPNEDIVER	P01591	0	0.533627	0.0332655
APOC4__5	APOC4	Apolipoprotein C-IV	GFMQTYYDDHLR	P55056	0	0.533305	0.0495451
IGHG4__20	IGHG4	Immunoglobulin heavy constant gamma 4	YGPPCPSCPAPEFLGGPSVFLFPPKPK	P01861	0	0.527183	0.0358694
ALB__31ox	ALB	Serum albumin	DVCKNYAEAKDVFLGMFLYEYAR	P02768	0	0.523758	0.0450819
IGHV2_70D__1	IGHV2_70D	Immunoglobulin heavy variable 2-70D	DTSKNQVVLTMTNMDPVDTATYYCAR	A0A0C4DH43	0	0.523591	0.0451628
C7__11	C7	Complement component C7	ELENALK	P10643	0	0.522919	0.0376753
FBLN1__28	FBLN1	Fibulin-1	SQETGDLDVGGLQETDKIIEVEEEQEDPYLNDR	P23142	0	0.518091	0.0478859
FGG__47	FGG	Fibrinogen gamma chain	RLDGSVDFKK	P02679	1	0.507287	0.0448863
APOB__142	APOB	Apolipoprotein B-100	IHSGSFQSQVELSNDQEKAHLDIAGSLEGHLR	P04114	0	0.498725	0.0492491
C8B__27	C8B	Complement component C8 beta chain	RLLCNGDNDCGDQSDEANCR	P07358	0	-0.600895	0.0387944
LRP1__4	LRP1	Prolow-density lipoprotein receptor-related protein 1	ADGSGSVVLR	Q07954	4	-0.891875	0.00696046
FGA__94	FGA	Fibrinogen alpha chain	TWQDYKR	P02671	1	-0.964855	0.0351453
HSPG2__19	HSPG2	Basement membrane-specific heparan sulfate proteoglycan core protein	LLSGPYFWSLPSR	P98160	0	-0.997073	0.00292741
Non-gene names: IGA2HC: Ig alpha2 heavy chain; IGDHC: Ig delta heavy chain; IGG1HC: Ig gamma1 heavy chain; IGKLC: Ig kappa light chain.
Pearson analyses were used to assess associations of each peptide expression in matched plasma EVs and SF EVs; significant results defined by p< 0.05.
SPC: Surface Protein Consensus
